# Supplementary material for: Prevalence and socio-demographic correlates of accelerometer measured physical activity levels of school-going children in Kampala city, Uganda
Source: PLoS One. 2020 Jul 9;15(7):e0235211. doi: 10.1371/journal.pone.0235211 (PMC7347200; doi:10.1371/journal.pone.0235211)
Supplement: S1 Appendix — (XLSX) [file pone.0235211.s001.xlsx]

## Sheet: Sheet1
S/N	SCH TYPE	CHD SEX	CHD AGE	P/G AGE	P/G SEX	P/G MAR.ST.	P/G EDUC	CAR NO.	NO.CHD	HEIGHT	WEIGHT	BMI	WT STATUS	ACCEL. WEAR STATUS	SEDENTARY PA	LIGHT PA	MODERATE PA	VIGOROUS PA	MVPA	WEAR DAYS	WEAR TIME
1	0	0	11.3		1	4	6	3	1	150.1	36.5	16.2	2	1	786.875	242.833	29.0833	22.1667	51.3	6	18.016
2	0	1	11.6	36	1	1	5	2	1	162	67.4	25.6979	4	1	817.292	329.792	24.2083	7.33333	31.5	6	19.6438
3	0	1	10.11	40	1	1	7	4	5	163.8	64.3	23.9507	4	1	914.786	261.464	18.9286	5.67857	24.6	7	20.0143
4	0	1	10.6		1	1	5	3	2	146.1	31.6	14.8	2	2							0
5	0	1	10.9	42	0	1	6	2	2	137.5	48.2	25.5	4	1	487.375	328	29.375	16.375	45.8	4	14.3521
6	0	0	10.8	42	1	1	7	2	4	146	44.9	21.1	3	3
7	0	0	11.2	43	0	1	7	3	2	150.5	35.6	15.7277	2	1	984.714	327.643	36.9286	15.1429	52.1	7	22.7405
8	0	0	12.1		0	1	6	4	2	143.2	49.95	24.3755	4	1	837.5	214.179	18.6429	7.78571	26.4	7	17.9685
9	0	0	12.1	44	1	1	7	3	4	156.3	64.6	26.4432	4	1	1090	205.321	25.5	13.0714	38.6	7	22.2315
10	0	1	10.6	45	1	1	6	4	1	152	61.6	26.662	4	1	809.786	248.607	18.2857	6.89286	25.2	7	18.0595
11	0	1	10.6		1	1	6	4	6	141.4	45.1	22.5728	3	1	901.042	371.5	26.2083	8.70833	34.9	6	21.791
12	0	0	11.6	43	1	1	6	3	3	143.3	43.3	21.0714	3	2
13	0	0	11.1	42	1	1	6	3	6	151.8	40.8	17.7392	2	1	629.35	207.55	29.05	23.8	52.9	5	14.8292
14	0	1	10	44	1	1	7	4	4	132.5	29.4	16.7	2	1	454.75	353.05	24.5	11	35.5	5	14.055
15	0	0	10.11	45	0	1	7	3	4	159.5	67.05	26.3724	4	1	816.781	299.344	19.8438	9.6875	29.5	8	19.0943
16	0	1	11.3	44	1	1	7	4	4	138.4	36	18.8	2	1	783.55	216.6	13.05	4.25	17.3	5	16.9575
17	0	0	11.9	42	0	1	5	2	3	159.4	45.3	17.8	2	1	1040.5	241.062	18.9375	6.59375	25.5	8	21.7849
18	0	0	10.11	37	1	1	7	2	4	137.4	29.1	15.3917	2	4
19	0	0	10.6	43	0	1	6	2	2	138.7	30	15.6	2	1	724.156	241.625	24.8125	15.5625	40.4	8	16.7693
20	0	1	11.5	33	1	3	7	2	1	151.6	42.7	18.5793	2	1	627.95	247.05	35.5	24.7	60.2	5	15.5867
21	0	0	12	40	1	1	6	2	1	143.8	32.2	15.5826	2	3
22	0	0	10.9	38	1	3	6	4	4	136	29.9	16.2	2	1	890.625	279.812	38.9062	18.3438	57.3	8	20.4615
23	0	0	11.2	43	1	4	7	4	3	150.5	58.2	25.7122	4	1	535.1	210.15	31.7	16.35	48.1	5	13.2217
24	0	1	11.8	38	1	1	6	2	4	158	37.6	15.0808	2	1	825.6	225.95	19.05	5.75	24.8	5	17.9392
25	0	1	11.5	29	1	1	6	2	4	145.6	45.2	20	2	3
26	0	0	12.1	35	1	3	5	2	4	132.4	26.8	15.3	2	2
27	0	0	11.1	36	1	2	6	3	1	155.8	71	29.2686	4	2
28	0	1	10.7		1	1	5	3	7	150.2	46.95	20.8	3	1	850.375	288.958	38.3333	20.875	59.2	6	19.9757
29	0	0	10.8	50	0	1	6	3	1	144.3	46.6	21.9	3	3
30	0	0	11.3	51	0	1	7	3	6	132.9	29.3	16.6014	2	1	1018.25	295.281	26.5312	13.6562	40.2	8	22.562
31	0	1	11.8	45	0	1	7	3	5	163.2	53.1	19.9	2	5
32	0	0	11.11	37	1	1	6	2	1	149.1	43.9	19.7	2	1	1069.12	255	23.0312	12.5312	35.6	8	22.6615
33	0	1	11.3	38	1	1	6	3	1	148.4	36.1	16.4033	2	4
34	0	0	10.6	40	1	1	7	3	2	141.8	30.7	15.2789	2	1	564.214	230.25	32.1786	20.3214	52.5	7	14.1161
35	0	0	12.2	40	1	2	6	2	3	158.2	47.2	18.6	2	1	1063.59	213.531	16.0312	7.625	23.7	8	21.6797
36	0	1	10.9	42	1	1	7	3	2	143	48.1	23.5	4	1	494.7	192.85	26.15	19.85	46	5	12.2258
37	0	0	11.11	38	0	1	6	4	6	151.4	57.2	25	4	1	824.786	265.286	26.3929	4.96429	31.4	7	18.6905
38	0	0	10.7	42	1	2	7	2	3	144.7	34.4	16.4	2	1	516.208	315.875	36.25	19.6667	55.9	6	14.8
39	0	0	11.11	38	1	1	7	3	2	151	44.9	19.7	2	1	1059.04	346.393	24.5	10.0714	34.6	7	24
40	0	1	10.4	38	0	1	6	2	3	139	40.4	20.9	3	1	486.042	275.292	47.8333	21.5	69.3	6	13.8444
41	0	0	11.1	49	1	2	7	2	4	160.3	28.6	11.1	1	1	540.875	265.292	30.75	12	42.8	6	14.1486
42	0	1	12.4	39	1	1	5	3	5	146	36.5	17.1	2	0
43	0	1	10.6	42	0	1	6	4	4	147.5	51.5	23.7	4	1	430.25	345.833	46.2917	17.25	63.5	6	83.9583
44	0	0	10.7	42	1	1	5	4	3	133	38.2	21.6	3	3
45	0	1	10	40	0	1	7	3	5	144.3	46.6	21.9	3	0
46	0	1	10	40	1	1	7	2	6	147.4	40.9	18.8	2	0
47	0	1	11.1	40	1	5	3	4	2	153.6	42.3	17.9	2	1	682.929	242.929	10.6786	3.42857	14.1	7	15.6661
48	0	0	11.1	44	1	2	7	2	4	142.4	38.1	18.8	2	1	539.107	299.036	42.6429	25.3571	68	7	15.1024
49	0	0	12.1	42	1	2	3	2	4	160.7	41.5	16.1	2	3
50	0	1	11.11	47	0	1	7	3	4	145.6	29.2	13.8	1	1	639.25	244.75	23.4167	13.2083	36.6	6	15.3438
51	0	0	12.4	45	0	1	6	3	2	145	49.9	23.7	3	1	480.821	359.679	23.3214	10.1071	33.4	7	14.5655
52	0	0	11.9	42	0	1	7	2	3	158.2	47.7	19.1	2	1	517.25	234.917	43.875	27.2917	71.2	6	13.7222
53	0	1	10.9	43	1	2	6	3	1	154.2	59.1	25.21	4	1	544	332.5	17.9167	5.45833	23.4	6	14.9979
54	0	0	12.3	42	0	1	7	3	2	151.2	60	26.2	4	1	601.286	305.643	43.3214	11.3214	54.6	7	16.0262
55	0	1	11.9	51	0	2	7	2	5	157.4	51.5	20.8	2	1	808.094	165.406	20.7812	8.84375	29.6	8	16.7188
56	0	1	12.3	48	0	1	5	3	3	161	55.6	21.4	3	1	499.45	273.4	30.2	13.3	43.5	5	13.6058
57	0	0	12	35	1	4	5	2	3	164.4	68.3	25.3	4	1	512.812	251.5	19.625	9.9375	29.6	4	13.2312
58	0	1	12.4	38	1	1	6	3	5	154	63.4	26.7	4	1	668.125	262.667	24.625	10.7917	35.4	6	16.1035
59	0	0	12	53	0	1	6	2	2	157.5	42.3	17.1	2	1	563.357	244.429	40.5714	31.5357	72.1	7	14.6649
60	0	0	12	37	1	1	7	3	3	163.1	63	23.7	3	1	582	255	28.25	8.42857	36.7	7	14.5613
61	0	1	10	41	1	1	5	3	5	144.7	34.4	16.4	2	1	532.8	257.85	25.95	8.6	34.6	5	13.7533
62	0	1	11	40	1	1	7	3	1	152.2	34	14.7	2	1	550.375	265.542	19.75	9.375	29.1	6	14.084
63	0	0	10	46	0	1	7	2	3	139.7	31.9	16.3	2	0
64	0	1	10	37	0	1	6	2	3	160.3	28.6	11.1	1	2
65	0	0	12.2	40	1	1	7	3	3	135	32.4	17.8	2	1	451.458	345.083	50.8333	21.3333	72.2	6	14.4785
66	0	1	12	35	1	1	4	4	4	156.9	47.3	19.2	2	1	632.036	219.714	20.4643	10.6071	31.1	7	14.7137
67	0	1	10.5	42	1	1	7	3	3	139.7	31.9	16.3	2	1	516.083	324.25	39.4167	11.0833	50.5	6	14.8472
68	0	1	12		1	1	7	4	5	152.1	57.3	24.8	4	0
69	0	0	11.1	39	1	1	6	3	4	152.4	51	22	3	1	455.464	311.107	38.8571	19.8214	58.7	7	13.7542
70	0	1	10.3	42	0	1	7	2	1	157.1	55.1	22.3	3	1	653.643	269.857	26.3929	6.89286	33.3	7	15.9464
71	0	1	12	44	1	1	7	3	1	153	45.1	19.3	2	0
72	0	0	12	42	1	1	6	2	3
73	0	1	10	42	0	1	6	2	4	152.5	54.7	23.5	4	1	595.321	245.786	22.5357	9.03571	31.6	7	14.5446
74	0	1	10	51	0	1	7	3	3	150.3	52	23	4	0
75	0	0	12	39	1	1	7	3	3	159.9	60.9	23.8	3	1	635.286	297.679	28.0714	11.6429	39.7	7	16.2113
76	0	0	12.3	41	1	1	7	4	2	163.9	62.4	23.2	3	1	604.292	225.167	16.625	10.2917	26.9	6	14.2729
77	0	1	12	42	1	1	6	2	2	158	48.6	19.5	2	0
78	0	0	11.11	38	1	3	7	3	2	143.4	33	16	2	1	600	215.357	19.25	6.78571	26	7	14.0232
79	0	0	10	37	1	1	6	2	3	139.9	35.5	18.1	2	0
80	0	1	10	43	0	1	7	3	4	147.3	41.5	19.1	2	0
81	0	1	10.9	43	1	1	7	2	3	144	43.5	21	3	2
82	0	1	12.1	39	1	4	6	2	2	143.5	45.8	22.2	3	1	478.7	222.3	23	4.2	27.2	5	12.1367
83	0	1	11	43	1	1	7	2	3	152.9	53.7	23	3	0
84	0	0	11	38	1	1	7	4	3
85	0	0	11.1	33	1	3	6	1	2	142.4	33	16.3	2	1	556.357	310.321	47.0714	20.0714	67.1	7	15.5637
86	0	1	10.9	47	1	1	7	3	4	156.1	51.9	21.3	3	1	559.458	298.667	36.4167	19.5	55.9	6	15.234
87	0	1	12.4	39	1	1	7	2	5	160.9	55.8	21.6	2	1	701.071	260.071	13.9643	4.39286	18.4	7	16.325
88	0	1	11.9	33	1	3	5	2	2	150.3	52	23	3	2
89	0	1	11	25	0	3	6	2	1	135.2	29	15.9	1	1	544.5	280.625	32.125	12	44.1	6	14.4875
90	0	1	11.6	41	1	1	7	4	4	157.2	55.2	22.3	3	1	644.179	292.143	23.8214	7.46429	31.3	7	16.1268
91	0	1	10.2	48	0	1	5	2	1	143.5	28.1	13.6	2	1	580.7	252.9	37.9	20.3	58.2	5	14.8633
92	0	0	12	47	1	1	7	3	2	150	60.1	26.7	4	4
93	0	0	10	42	1	1	7	2	3	157.1	39.5	16	2	1	532.107	304.286	32.6429	12.5714	45.2	7	14.6935
94	0	0	11.6	36	1	1	7	2	6	143.3	59.8	29.1	4	1	527.214	243.643	20.2857	2.42857	22.7	7	13.2262
95	0	1	11.7	40	1	2	5	1	1	135.4	34.8	19	2	1	601.906	355.656	27.0625	8	35.1	8	16.5437
96	0	1	12	30	1	1	6	2	3	161	80.6	31.1	4	1	502.286	302.464	27.6786	10.6429	38.3	7	14.0512
97	0	0	10.4	45	0	1	7	3	4	142	30.8	15.3	2	1	617.393	256.464	23.4643	13.4643	36.9	7	15.1798
98	0	1	10.1		1	1	6	3	2	141	55.3	27.8	4	2
99	0	1	10.6	34	0	1	6	2	3	142.7	54.2	26.6	4	1	565.531	312.312	22.0938	5.1875	27.3	8	15.0854
100	0	0	10.9	48	0	1	7	4	3	140.4	38.5	19.5	2	1	538.036	262.107	31.2857	12.0357	43.3	7	14.0577
101	0	1	10.1	52	0	1	6	2	1	149.1	41.2	18.5	2	1	563.75	242.85	21.6	8.05	29.7	5	13.9375
102	0	1	12		1	2	4	4	1
103	0	0	11.9	38	1	1	6	3	2	150.1	33.3	14.8	2	1	486.35	280.95	22.15	10.05	32.2	5	13.325
104	0	1	11.4		1	3	6	3	4	143.7	42.6	20.6	2	1	614.438	248.406	19.9062	8.625	28.5	8	14.8562
105	0	1	11.1		1	3	5	3	4	151	40.4	17.7	2	1	647.9	284.2	29.3	14.2	43.5	5	16.26
106	0	0	10.9	41	1	1	7	3	3	145.3	45.8	21.7	3	1	647.857	225.643	28.2857	7.57143	35.9	7	15.156
107	0	1	11		1	1	7	3	4	145.6	38.3	18.1	2	0
108	0	0	10	44	1	4	6	4	4	136	29.9	16.2	2	0
109	0	0	11	40	1	1	7	3	3	137.5	48.2	25.5	4	0
110	0	0	10.9		0	1	6	3	3	152.5	51.1	22	3	1	589.5	229.917	26.25	10.125	36.4	6	14.2632
111	0	0	11.4	36	1	1	6	2	1	156.1	37.9	15.6	2	1	513.321	295.321	31	20.5	51.5	7	14.3357
112	0	1	10.5	40	1	1	6	2	9	150.8	36.4	16	2	1	515.5	255.812	29.125	9.0625	38.2	4	13.4917
113	0	1	10.9	36	1	1	7	2	3	144.8	33.2	15.8	2	1	563.5	289.667	26.7083	14.5417	41.3	6	14.9069
114	0	1	11.11	48	0	1	7	2	3	150.5	38.6	17	2	1	527.333	248.833	24.25	6.91667	31.2	6	13.4556
115	0	1	10.7	33	1	1	7	2	3	143.4	32.4	15.8	2	1	481	274.15	31.5	22.95	54.5	5	13.4933
116	0	1	10.7	44	0	1	7	4	3	157.4	71.4	28.8	4	1	770.8	217.3	21.7	10.9	32.6	5	17.0117
117	0	0	11	45	1	1	7	3	3	147.2	30.9	14.2	2	3
118	0	1	10.11	38	0	1	7	3	3	141.9	30.9	15.3	2	1	582.893	342.75	31.7857	13	44.8	7	16.1738
119	0	1	11.9	43	1	1	7	3	3	149.4	50.6	22.7	3	1	590.875	238.625	17.4167	8.41667	25.8	6	14.2556
120	0	0	10.9		0	1	6	2	3	170.1	69.5	24	4	1	545.714	273.929	34.5	12.0357	46.5	7	14.4363
121	0	0	10	42	1	2	6	2	6	152.4	37.3	16.1	2	0
122	0	0	12	43	1	1	7	3	4	139.9	35.5	18.1	2	0
123	0	1	10.6	35	0	3	6	4	2	143.5	27	13.1	1	1	577.536	333.464	31.3571	18.6429	50	7	16.0167
124	0	0	10.9	42	1	1	7	3	4	138	30.8	16.2	2	1	592.286	335.857	41.6071	25.3214	66.9	7	16.5845
125	0	0	11.1	47	0	1	6	3	1	140.5	32.4	16.4	2	1	513.357	280.964	43.4643	20.5	64	7	14.3048
126	0	0	10.9	52	0	1	6	2	5	155.6	56.6	23.4	4	1	561.3	240.35	34.75	11.35	46.1	5	14.1292
127	0	0	11.9	30	1	1	6	4	6	143.5	32.3	15.7	2	1	592.107	232.5	31.75	9.71429	41.5	7	14.4345
128	0	1	11	34	0	1	6	2	5
129	0	0	10.7	35	1	1	6	2	1	141.1	29	14.6	1	1	587.7	253.2	44.05	35.7	79.8	5	15.3442
130	0	0	10	50	1	1	5	1	6	147.7	35	16	2	0							0
131	0	0	11	32	1	1	4	2	4	151.9	36.9	16	2	1	561.714	293.321	37.3929	19.0714	56.5	7	15.1917
132	0	0	11	38	0	1	7	2	1	159.4	56.7	22.3	3	0							0
133	0	1	12	47	0	1	7	2	4	147.7	40.6	18.6	2	1	436	316.917	48.5	22.8333	71.3	6	13.7375
134	0	0	11	53	0	1	6	3	2	158.6	34.8	13.8	1	0
135	0	1	11.11	62	0	1	6	3	1	156.3	66.6	27.3	4	1	845.464	203.964	19.8929	3.60714	23.5	7	17.8821
136	0	1	11.8	34	1	3	5	2	4	158	40.6	16.3	2	1	631.375	243.542	32.75	19.5417	52.3	6	15.4535
137	0	0	10.7	37	0	1	6	3	1	144.5	41.8	20	2	1	583.214	383.464	33.2857	9.89286	43.2	7	16.831
138	0	1	10	42	0	1	7	3	1	135.2	29	15.9	2	0
139	0	1	10.11	37	1	1	6	4	10	146	44.9	21.2	3	0
140	0	0	10	48	0	1	7	3	4	140.9	33.2	16.7	2	1	621.667	274.792	21.9583	7.625	29.6	6	15.434
141	0	1	11	37	1	1	7	2	2	145.3	34.2	16.2	2	1	663.65	306.5	34.95	11.85	46.8	5	16.9492
142	0	0	10	47	1	1	6	4	3					0							0
143	0	1	10.3	40	1	1	7	3	4	151.9	43.7	18.9	2	1	544.833	332.25	35.875	15.8333	51.7	6	15.4799
144	0	0	10.11	45	0	1	7	3	1	157.2	40.1	16.2	2	1	864.062	231.938	28.0625	17.375	45.4	8	19.024
145	0	1	10	35	1	3	7	2	2	140.1	32.6	16.6	2	2
146	0	1	10	32	1	1	4	2	3	143.5	28.1	13.6	1	0
147	0	1	11.4	44	0	1	7	2	4	156.4	34.3	14	1	1	530.958	214.167	29.125	20.5	49.6	6	13.2458
148	0	0	11.7	44	0	1	6	2	2	151.1	35.6	15.6	2	3
149	0	1	10.11	37	1	1	6	3	3	143.6	33.7	16.3	2	1	498.333	259.083	28.875	9.79167	38.7	6	13.2681
150	0	1	10	50	1	1	6	1	6	144	43.5	21	3	0
151	0	0	12	36	1	1	5	1	1	142.3	32	15.8	2	1	586.85	280.15	33.45	13.95	47.4	5	15.24
152	0	1	12.11	42	0	1	4	2	5	163.5	54.1	20.2	2	1	584.042	284.875	28.9583	5.83333	34.8	6	15.0618
153	0	0	10.1	36	0	1	7	1	6	152.3	44.3	19.1	2	1	562.3	317.7	85.65	25.05	110.7	5	16.5117
154	0	1	11.2	35	1	4	6	1	2	140.6	27.8	14.1	1	1	493.75	259.05	30.35	13.85	44.2	5	13.2833
155	0	1	11.6	40	1	1	7	3	2	153.4	38.9	16.5	2	1	450.5	364.208	48.1667	15.8333	64	6	14.6451
156	0	0	12	36	1	1	3	2	4	149.3	46.4	20.8	2	1	631.639	284.278	16.3611	4.58333	20.9	9	15.6144
157	0	0	10.3	39	0	1	6	3	5	140	28.2	14.4	1	1	628.875	223.958	32.9583	15.8333	48.8	6	15.0271
158	0	0	11.4	39	0	4	5	1	2	141.9	35.5	17.6	2	1	613.95	337.8	34.6	11.15	45.8	5	16.625
159	0	0	10	38	1	1	5	1	2	143.5	33.6	16.3	2	3
160	0	1	11.11	31	1	3	6	1	1	145.9	34.8	16.3	2	1	586.85	280.15	33.45	13.95	47.4	5	15.24
161	0	1	11.5		0	1	4	2	9	149	37.4	16.8	2	1	584.042	284.875	28.9583	5.83333	34.8	6	15.0618
162	0	1	11.8	37	0	4	5	2	3	150.2	33.1	14.7	2	1	562.3	317.7	85.65	25.05	110.7	5	16.5117
163	0	1	10.11	40	1	1	5	3	4	146.6	37.3	17.4	2	1	493.75	259.05	30.35	13.85	44.2	5	13.2833
164	0	0	11.8	39	1	1	7	3	4	154	37	15.6	2	1	450.5	364.208	48.1667	15.8333	64	6	14.6451
165	0	0	12.2	33	1	4	6	1	4	160	64.4	25.2	4	1	631.639	284.278	16.3611	4.58333	20.9	9	15.6144
166	0	1	11.11	39	0	1	3	2	5	143.3	52.6	25.6	4	1	628.875	223.958	32.9583	15.8333	48.8	6	15.0271
167	0	0	12.2	44	0	1	6	2	4	136.4	27.9	15	2	1	613.95	337.8	34.6	11.15	45.8	5	16.625
168	0	1	11.11	41	0	1	5	1	3	140.8	35.8	18.1	2	1	626.25	216.6	26.45	11.05	37.5	5	14.6725
169	0	0	10.9	39	1	1	5	1	2	142.2	31.3	15.5	2	1	449.6	294.65	64.8	35.9	100.7	5	14.0825
170	0	1	11.11	46	0	1	6	3	6	143	31.4	15.4	2	2
171	0	1	10.11	42	1	3	7	2	2	155	41.4	17.2	2	1	700.333	330.167	22.8333	9.875	32.7	6	17.7201
172	0	1	12.11	38	0	1	3	2	1	145	45.1	21.5	3	1	526.85	290.5	32.1	8.5	40.6	5	14.2992
173	0	0	11.7	34	0	1	5	2	1	160	80.3	31.4	4	1	521.25	300.875	27.125	3.91667	31	6	14.2194
174	0	0	11.1		1	1	7	3	5	156.6	46.2	18.8	2	1	516	226.5	37.4	32.25	69.7	5	13.5358
175	0	1	10.7	34	0	1	5	2	1	135.6	34.2	18.6	2	1	511.542	318.667	48.875	16.9583	65.8	6	14.934
176	0	0	10.5	46	1	2	7	2	1	149.5	38.8	17.4	2	1	599.25	254.5	14.8	6.15	21	5	14.5783
177	0	1	10.8	37	1	1	6	2	4	138.3	24.3	12.7	1	1	639.5	323.214	27.6071	17.3929	45	7	16.7952
178	0	1	10.11		1	1	6	4	2	139.2	30.2	15.6	2	1	558.417	246.542	46.5417	15.9583	62.5	6	14.4576
179	0	0	10.11	33	1	1	5	2	2	158.4	41	16.3	2	3
180	0	0	10.6	53	1	1	7	2	1	149.9	53.9	24	4	1	594.357	214	27.1786	5.85714	33	7	14.0232
181	0	0	10.6	40	0	1	4	4	6	147.7	35	18.1	2	1	546.458	251.083	53.4167	29.6667	83.1	6	14.6771
182	0	0	10.9	36	0	1	4	2	2	136	29.9	16.2	2	0
183	0	1	10.3	42	0	1	6	2	9	148.7	36.9	16.7	2	1	543.333	343.125	47	12.9583	60	6	15.7736
184	0	1	10.1	40	0	1	7	2	4	146.4	34.9	16.3	2	1	573.143	267.893	33.9643	16.9643	50.9	7	14.8661
185	0	0	10		1	4	4	4	1	142.7	32.1	15.8	2	1	527.25	296.125	42.625	22.0833	64.7	6	14.8014
186	0	0	10.2	34	1	3	6	1	1	140.9	39	19.6	3	3
187	0	1	10.5		0	1	6	2	2	131.8	33.8	19.5	2	1	580.607	336.393	40.1786	7.07143	47.3	7	16.0708
188	0	0	10.11	50	1	1	6	3	2	150.6	42.6	18.8	2	1	741.286	203.286	17.5357	6.46429	24	7	16.1429
189	0	0	11.11	45	1	1	5	2	4	141.6	38.9	19.4	2	1	586.042	304.25	27.0833	10.25	37.3	6	15.4604
190	0	1	11.2	38	0	1	6	4	3	153	45.1	19.3	2	1	579.958	223.958	38.0417	11.375	49.4	6	14.2222
191	0	0	10.1	42	0	1	6	2	2	132.2	27.8	15.9	2	1	874.25	210.9	22.65	0	22.7	5	18.4633
192	0	1	11.11	36	1	2	5	1	5	133.9	28.6	16	2	1	541.75	278.85	54.4	20.9	75.3	5	14.9317
193	0	0	11.11	37	1	1	6	1	4	163	48.6	18.3	2	1	613.321	338.143	38.7857	12.75	51.5	7	16.7167
194	0	0	12.2	27	0	1	5	2	1	148.9	32.2	14.5	1	1	630.958	260.292	31.1667	13.6667	44.8	6	15.6014
195	0	1	10	35	1	2	6	2	1	161.4	43.2	16.6	2	1	573.071	286.821	38.4643	16.1429	54.6	7	15.2417
196	0	1	10	35	0	1	6	3	3	146.6	40.2	18.7	2	1	529.357	301.321	40.6786	19.75	60.4	7	14.8518
197	0	0	10.9	30	1	1	6	2	1	132.5	29.4	16.7	2	1	613.464	252.321	27.5357	16.2143	43.8	7	15.1589
198	0	0	10.8	38	0	1	6	2	3	141.9	51.5	25.6	4	1	547.667	329.917	41.6667	8.54167	50.2	6	15.4632
199	0	1	10.11	45	0	1	7	3	1	138.8	32.4	16.8	2	1	542.542	313.625	33.5417	9.5	43	6	14.9868
200	0	0	10.1	39	1	1	7	2	4	140.1	32.6	16.6	2	1	544.75	299.833	55.625	22.7917	78.4	6	15.3833
201	0	1	10.6	41	1	1	7	3	4	139.2	57.8	29.9	4	1	487.375	328	29.375	16.375	45.8	4	14.3521
202	0	0	10.2	34	1	1	7	2	3	145.8	49.6	23.3	4	1	577.5	300.958	35.9583	14	50	6	15.4736
203	0	0	10.1	46	0	1	7	3	4	135.1	26.6	14.6	2	1	377.667	402	74.1667	30.5833	104.8	6	14.7403
204	0	0	11.4	40	0	1	6	2	4	147.4	40.9	18.8	2	1	601.375	279.042	36.625	12.6667	49.3	6	15.4951
205	1	0	12	40	0	1	5	2	4	157	35.2	14.3	1	1	548.179	275.25	58.8571	24.2143	83.1	7	15.1083
206	1	1	10.5	37	1	2	4	1	1	147.4	33.2	15.3	2	1	486.964	340	41.7143	22.1429	63.9	7	14.847
207	1	1	11.8	30	0	3	3	2	1	148.9	35.4	16	2	1	482.708	283.75	64.75	19.75	84.5	6	14.1826
208	1	1	11.8	45	0	1	6	2	7	138	31.6	16.6	2	1	558.292	308.042	33.25	14	47.3	6	15.2264
209	1	1	10	35	1	3	3	1	2	149.3	42.2	18.9	2	1	541.5	293.464	53.5714	9.28571	62.9	7	14.9637
210	1	1	10.3	62	1	3	7	1	1	156	62.7	25.8	4	1	522.75	354.821	42.1071	19.7143	61.8	7	15.6565
211	1	1	10.8	30	1	1	6	1	6	144	36.4	17.6	2	1	624.429	268.643	26.3929	7.42857	33.8	7	15.4482
212	1	1	10.8	45	1	1	3	3	2	143.5	34.4	16.7	2	1	561.75	268.625	39.3333	21.75	61.1	6	14.8576
213	1	0	12	50	0	1	5	1	5	143.6	37.6	18.2	2	1	619.786	299.357	49.1071	10.1429	59.3	7	16.3065
214	1	1	10.8	42	0	1	6	3	5	159	40	15.8	2	1	602.714	247.393	30.4286	10.3571	40.8	7	14.8482
215	1	1	10	35	1	1	7	3	1
216	1	1	10.1	41	0	1	3	1	1	141.4	31.6	15.8	2	1	565.036	332.429	53.8214	23.8571	77.7	7	16.2524
217	1	0	12	39	1	1	7	1	2	145.4	34.7	16.4	2	1	599.893	262.75	63.6071	40.5714	104.2	7	16.1137
218	1	1	12	33	0	1	3	2	4	153.6	43.6	18.5	2	3
219	1	1	11.4	38	1	1	5	1	3	151.9	56.6	24.5	4	1	451.036	296.5	42.6071	13.25	55.9	7	13.3899
220	1	0	12		1	2	6	2	2	155.2	44.9	18.6	2	1	512.643	308.179	59.1071	19.6429	78.8	7	14.9929
221	1	1	11.9	37	1	1	3	2	6	150.4	39.8	17.6	2	1	578.333	267	45.75	15.7083	61.5	6	15.1132
222	1	1	11.9	30	1	1	5	3	2	150.4	36.1	16	2	1	481.333	295.542	48.25	19.9583	68.2	6	14.0847
223	1	0	10	50	0	1	4	1	3	156.6	51.5	20.8	3	1	519	199.708	66.875	34.5417	101.4	6	13.6687
224	1	1	11	38	0	1	7	3	3	135	25.2	13.8	1	1	543.536	237.5	56.4643	13	69.5	7	14.175
225	1	0	12	43	1	1	6	1	1
226	1	1	12	40	1	3	5	3	3	150.6	35.2	15.5	2	1	553.375	300.219	22.9688	4.59375	27.6	8	14.6859
227	1	1	11.5	35	1	3	5	1	3	148.6	34	15.4	2	1	591.964	257.071	48.75	23	71.8	7	15.3464
228	1	0	11.4	32	1	3	6	2	7	141	32	16.1	2	1	488.958	307.042	48.5833	23.1667	71.8	6	14.4625
229	1	1	11.5	36	1	1	6	1	3	158	44.9	18	2	1	521.292	244.167	51.5417	16.5417	68.1	6	13.8924
230	1	1	10.9	40	0	1	5	1	3	138.9	31.5	16.3	2	1	564.583	253.292	28.0833	7.5	35.6	6	14.2243
231	1	0	10	37	0	1	4	1	3
232	1	1	11	40	0	1	5	3	1
233	1	0	10	34	1	4	5	2	4
234	1	1	12	35	0	3	3	1	4	139.2	36.1	18.6	2	1	429.969	385.406	38.5	11.1562	49.7	8	14.4172
235	1	1	11	55	0	1	6	1	2
236	1	1	11.7	39	1	1	3	1	6	136.4	31.5	16.9	2	5
237	1	1	10	34	1	3	5	1	3	134.5	27.7	15.3	2	3
238	1	1	11.4	44	0	1	5	2	3	140.1	30.5	15.5	2	1	526.917	210.708	35.7917	9.66667	45.5	6	13.0514
239	1	0	12	46	0	1	6	2	3
240	1	0	11.1	45	0	1	6	1	4	147.4	39.4	18.1	2	0
241	1	1	12	31	1	3	6	1	3	144.4	40.1	19.2	2	1	612.333	198.083	34.9167	10.3333	45.3	6	14.2611
242	1	1	10.11	42	1	1	5	2	3	148.4	41.1	18.7	2	1	528.917	257.458	53.7917	16.9583	70.8	6	14.2854
243	1	0	12	48	0	1	4	1	6
244	1	1	11.11	30	1	1	2	2	2	143	45.8	22.4	2	1	515	226.464	45.3214	3.46429	48.8	7	13.1708
245	1	1	11.11	46	1	1	4	2	6	148.5	43.9	19.9	2	1	598.625	196.583	22.5833	4.08333	26.7	6	13.6979
246	1	0	12.3	52	0	1	3	1	4	158.8	42.1	16.7	2	4
247	1	1	11	37	1	1	4	1	2
248	1	0	11.2	50	0	1	6	1	4	133.6	29.7	16.6	2	1	434.042	294.375	75.7917	43.1667	119	6	14.1229
249	1	0	10.2	49	0	1	4	1	2	143.6	36.4	17.7	2	1	572.708	301.542	33.625	18.2917	51.9	6	15.4361
250	1	0	11	26	0	1	2	1	5
251	1	0	11	60	0	1	3	1	2
252	1	0	12	35	0	1	4	2	1
253	1	0	11.9	48	0	1	5	1	3	158.4	46.9	18.7	2	1	489.25	178.958	34.1667	22.5833	56.8	6	12.0826
254	1	1	11.6	42	1	4	4	1	1	147.2	35	16.2	2	1	529.393	309.714	75.6429	36.3571	112	7	15.8518
255	1	1	11.9	48	0	1	5	1	5	149.8	35.3	15.7	2	1	568.75	292.042	38.5	22.8333	61.3	6	15.3688
256	1	1	10	43	1	1	5	1	4
257	1	0	12.4	45	0	1	5	1	6	151.2	41.6	18.2	2	1	582.929	235.393	35.4643	59.4643	94.9	7	15.2208
258	1	1	11.7	45	1	1	2	1	5	149.9	33.3	14.8	2	1	596.536	249	24.25	17.3214	41.6	7	14.7851
259	1	1	11.3	33	1	3	4	1	2	148.5	33.5	15.2	2	1	569.179	325.964	69	22.1071	91.1	7	16.4375
260	1	0	12.4	54	0	1	3	2	1	158.8	44.1	17.5	2	1	666.393	202.214	31.75	4.71429	36.5	7	15.0845
261	1	0	10	45	0	1	6	1	4
262	1	1	11.1	50	0	1	3	1	5	148.3	34.8	15.8	2	1	589.429	238.821	60.0357	31.2857	91.3	7	15.3262
263	1	0	12	66	0	1	4	1	8	158.6	50.6	20.1	2	2
264	1	0	12		1	1	3	1	4	156.8	41.5	16.9	2	1	505.583	335.042	74.6667	53.9167	128.6	6	16.1535
265	1	1	11.8	32	1	3	3	1	1	142.9	36.4	17.8	2	1	625.667	239.875	36.5	11.0417	47.5	6	15.2181
266	1	1	10.11	29	0	3	4	1	2	143.5	30.5	14.8	2	1	841.375	232.875	59.25	30.4375	89.7	4	19.399
267	1	0	12.3	38	1	1	6	2	6	145	40.9	19.5	2	1	740.3	290.15	52.25	13.6	65.9	5	18.2717
268	1	0	12.1	28	1	1	5	2	8	139	30.4	15.7	2	1	569.071	274.857	39.6786	14.0357	53.7	7	14.9607
269	1	0	12	40	1	2	6	2	6	152.5	38.8	16.7	2	3
270	1	0	12.3	42	0	2	3	1	3	157.5	37.4	15.1	2	1	545.5	274.792	56.4583	37.7083	94.2	6	15.241
271	1	1	12	32	1	1	6	3	4	151.5	40.5	17.6	2	2
272	1	1	12.1	49	0	1	5	1	2	153.5	41.8	17.7	2	1	730.321	236.036	45.1429	20.6071	65.8	7	17.2018
273	1	0	12.2		1	1	4	1	4	145.3	30.2	14.3	2	3
274	1	1	11.11	38	1	1	4	2	2	163.3	43.3	16.2	2	1	620.5	229.85	20.95	3.1	24.1	5	14.5733
275	1	0	12	46	1	3	5	1	2	143	39.8	19.5	2	1	488.139	238.528	57.3056	38.5556	95.9	9	13.7088
276	1	1	12	41	1	3	5	1	2
277	1	1	12.11	50	0	1	5	2	4	164	44.5	16.5	2	1	530.875	163.25	38.1667	7.08333	45.3	6	12.3229
278	1	0	12.1	35	1	1	5	1	4	154.5	37.3	15.6	2	1	617.857	284.714	22.2143	33	55.2	7	15.9631
279	1	0	12	38	1	2	3	1	1
280	1	0	12	41	1	2	3	1	6
281	1	1	11.11	40	1	2	3	1	2	142.8	34	16.7	2	1	491.125	256.5	60.875	21.5625	82.4	4	13.8344
282	1	1	10	37	1	1	3	1	1
283	1	1	11.9	27	1	4	3	1	4	150.1	38.6	17.1	2	4
284	1	1	11.1	45	1	1	3	2	4	142.2	32.9	16.3	2	1	579.75	162.95	34.9	12.15	47.1	5	13.1625
285	1	1	12.4	38	0	2	3	2	6	159.9	42.4	16.6	2	4
286	1	1	10.11	50	1	2	3	1	2	149.6	40.9	18.3	2	5
287	1	1	12	35	0	4	4	1	3	153.9	44.1	18.6	2	1	566.5	218.286	29.7857	20.5357	50.3	7	13.9185
288	1	0	12.11	42	0	4	6	2	2	155	50.5	21	2	1	666.792	212.25	26.9167	13.0833	40	6	15.3174
289	1	1	12	44	1	1	5	1	5	158.3	45.7	18.2	2	1	568.333	187.625	33.1667	13.2083	46.4	6	13.3722
290	1	0	12	47	1	3	3	1	1	147.8	35.7	16.3	2	1	609.083	236.875	55.75	28.5417	84.3	6	15.5042
291	1	1	12	32	1	1	3	1	2	156.9	49.6	20.1	2	1	698.357	236.893	23.25	1.46429	24.7	7	15.9994
292	1	1	11.11	48	0	1	3	1	5	161.5	40	15.3	2	1	427.542	247.75	64.25	14.5833	78.8	6	12.5687
293	1	0	12.1	40	1	1	3	1	1	138.4	29	15.1	2	1	479.583	312.292	73.25	22.4167	95.7	6	14.7924
294	1	1	10	27	1	1	4	1	3
295	1	1	11.8		1	1	3	3	5	128.3	26	15.8	2	1	389.393	424.036	88.5	52.5357	141	7	15.9077
296	1	1	10.8	35	1	1	5	1	4	147.4	31.1	14.3	2	1	522.321	239.464	47.2857	15.9643	63.3	7	13.7506
297	1	0	12.2	40	1	1	3	1	4	171.5	52.6	17.9	2	3
298	1	0	12.4	42	1	1	3	1	4	143.5	36	17.5	2	1	510.55	183.8	52.65	39.25	91.9	5	13.1042
299	1	0	10.9	34	1	4	4	1	1	137.4	34.5	18.3	2	3
300	1	0	12	51	0	1	7	2	4	146.1	40.5	19	2	1	527.9	258.1	65.75	26	91.8	5	14.6292
301	1	1	10.11	43	0	1	4	1	4	156	55	22.6	3	1	618.25	298.536	31.6429	5.25	36.9	7	15.8946
302	1	1	12.3	37	1	3	7	2	4	162.8	48.4	18.3	2	2
303	1	0	11.6	35	1	3	7	2	3	144.3	37	17.8	2	1	525.25	358.833	63	16.5833	79.6	6	16.0611
304	1	1	12.1	50	1	1	7	3	1	155.2	45.9	19.1	2	1	583.958	270.5	32.0417	6.20833	38.3	6	14.8785
305	1	0	12	39	0	1	7	3	2	156.1	37.5	15.4	2	1	516.607	354.036	57.3929	21.3929	78.8	7	15.8238
306	1	1	11.1	25	0	3	6	3	3	141.2	43.3	21.7	3	1	470.643	373.357	59.2857	23.5	82.8	7	15.4464
307	1	0	12		0	4	3	1	3	140	33.9	17.3	2	1	563.6	252.6	43.15	14.3	57.5	5	14.5608
308	1	1	12	28	1	3	4	2	6	149.3	41.5	18.6	2	1	498.667	326.292	34.4167	6.25	40.7	6	14.4271
309	1	1	11	49	0	1	3	1	1	140.9	32.6	16.4	2
310	1	0	12	40	1	2	7	1	3	156.9	47.9	19.5	2	1	554.125	188.583	38.7917	30.5417	69.3	6	13.534
311	1	1	11	40	0	4	3	1	3	141.4	30.7	15.4	2	1	476.65	261.15	51.95	36.05	88	5	13.7633
312	1	1	11.6	27	1	1	6	2	4	157.2	44.7	18.1	2	1	606.625	219.583	33.2083	7.125	40.3	6	14.4424
313	1	1	10	54	0	1	4	2	2
314	1	1	11.2	49	0	1	3	1	1	151	44.7	19.6	2	2
315	1	1	10	50	1	4	4	1	6
316	1	0	12	43	0	1	4	2	4
317	1	1	11	31	1	1	5	2	1
318	1	0	11.1	34	1	3	3	1	1	146.8	36.9	17.1	2	3
319	1	1	11	38	1	1	4	1	4
320	1	1	11	46	0	1	2	1	7
321	1	1	11		1	1	2	1	4
322	1	1	12	30	1	1	3	1	1
323	1	0	12	34	0	1	6	1	1
324	1	0	12.11	30	1	2	2	2	4	164.5	51	18.8	2	2
325	1	1	12	38	1	2	3	1	4
326	1	1	12	32	1	3	3	1	7
327	1	0	11.2	32	1	4	3	2	5	134.9	27.1	14.9	2	1	496.594	325.188	56.5	50.9375	107.4	8	15.487
328	1	0	12	32	1	1	6	1	4	157	47.3	19.2	2	1	557.344	313.469	51.4062	16.5	67.9	8	15.6453
329	1	1	12	42	1	1	5	2	4	153.3	50	21.3	2	1	579.625	249.125	49.2083	19.9583	69.2	6	14.9653
330	1	1	12	39	1	1	4	1	1
331	1	1	12	36	1	3	3	1	4
332	1	0	12	27	1	4	2	1	4
333	1	1	10.9	47	0	1	4	1	3	143.3	32.7	15.9	2	1	549.107	282.714	58.9643	25.9643	84.9	7	15.2792
334	1	1	11.9	38	0	1	3	2	6	152.7	40.5	17.4	2	1	367.5	311.438	70.5	23.9375	94.4	4	12.8896
335	1	1	11	30	1	1	3	1	1
336	1	0	11	45	0	1	4	1	3
337	1	0	12.4	23	1	3	4	1	1	137	30.5	16.3	2	1	447.107	302.643	84.8571	40.8929	125.8	7	14.5917
338	1	1	11.11	24	1	1	3	2	12	158.8	48.1	19.1	2	1	568	182.375	48.375	7.0625	55.4	4	13.4302
339	1	1	11.4	34	1	1	4	1	1	137.8	30.2	15.9	2	1	476.708	371.375	42.3333	25.7917	68.1	6	15.2701
340	1	0	12	41	0	1	6	4	4	175	50.9	16.6	2	1	556.75	230.714	43.6429	78.2857	121.9	7	15.1565
341	1	1	12	37	1	1	3	3	6
342	1	0	12	41	0	4	3	1	3
343	1	1	12		1	3	4	1	3	158.8	45.8	18.2	2	1	558.083	332.625	37	4.79167	41.8	6	15.5417
344	1	1	10.11	43	0	4	3	1	7	144.2	32.7	15.7	2	1	533.083	237.792	51.8333	16.7083	68.5	6	13.9903
345	1	1	11.2	38	1	1	3	1	6	137.8	32.3	17	2	1	365.125	318.5	101.812	25.875	127.7	4	13.5219
346	1	1	10.1	32	1	3	3	1	2	145.2	35.2	16.7	2	1	711.417	265.458	46.4583	17.75	64.2	6	17.3514
347	1	1	12.4	30	1	3	5	1	1	154.3	53.3	22.4	3	3
348	1	0	11.9	56	0	1	6	2	7	146.1	34.4	16.1	2	1	393.75	300.75	36.1071	51.0714	87.2	7	13.028
349	1	0	11.5	42	0	1	6	1	7	139.7	30.5	15.6	2	1	565.85	304.1	68.2	40.9	109.1	5	16.3175
350	1	1	12	50	0	1	3	2	9
351	1	1	12	21	0	3	4	1	1	154.9	38.3	16	2	3
352	1	1	12	29	1	2	3	1	2
353	1	1	12	39	0	1	3	1	3
354	1	0	12	33	1	1	3	1	5
355	1	0	12	39	1	3	7	2	2
356	1	1	12.1	49	1	1	5	2	2	157.2	46.9	19	2	1	757.458	246.792	27.9583	7.125	35.1	6	17.3222
357	1	0	12	47	1	2	2	1	1
358	1	1	11	31	0	3	4	1	4
359	1	0	11	40	0	4	3	2	2
360	1	0	12	31	0	1	3	1	1
361	1	1	12	40	1	1	3	1	3	159.2	45.5	18	2	1	502.179	257.393	78.6429	39.0714	117.7	7	14.6214
362	1	0	12	45	1	1	4	1	5
363	1	0	12	34	1	2	2	1	1
364	1	0	12	32	1	4	4	2	5
365	1	0	12.3	30	1	3	3	1	5	149.8	34.5	15.4	2	3
366	1	1	11.4	32	1	1	6	1	4	146.6	32.2	15	2	1	550.167	320.333	36.7083	8.20833	44.9	6	15.2569
367	1	1	12	32	1	1	4	2	4
368	1	0	12.2	33	1	1	3	1	5	147.6	30.6	14	2	1	549.125	243.333	49.375	51.25	100.6	6	14.8847
369	1	0	11.5	37	1	1	2	2	7	140.8	28.9	14.6	1	1	573.417	316.167	72	42.4167	114.4	6	16.7333
370	1	0	12	46	0	1	3	1	6	154.1	41.9	17.6	2	1	501	193.05	60.15	95.9	156.1	5	14.1683
371	1	1	10.11	42	0	1	4	1	6	142.8	31	15.2	2	1	586.85	291.85	70.35	44.85	115.2	5	16.565
372	1	1	12	36	0	3	5	1	4	155	42.4	17.6	2	1	593.65	276.95	41.85	14.55	56.4	5	15.45
373	1	1	12.2	35	0	1	4	1	10	161.7	49	18.7	2	1	566.071	260.464	42.3929	25.7857	68.2	7	14.9119
374	1	1	12.11	22	1	3	3	1	2	158.6	55	21.9	2	1	503.8	191.2	45.35	16	61.4	5	12.6058
375	1	1	11	44	0	1	3	2	4
376	1	1	12	48	0	1	3	1	1
377	1	1	12	38	1	4	3	1	1
378	1	0	12	40	0	1	6	1	2	149.5	34.3	15.3	2	4
379	1	1	12	32	1	2	4	2	3
380	1	1	12	44	0	4	3	1	6	145.8	31	14.6	2	3
381	1	0	12	43	1	1	2	1	6	137.4	28.6	15.1	1	1	612.464	273.179	35.0357	15.75	50.8	7	15.6071
382	1	1	12.2	45	1	1	4	2	2	157	41.8	17	2	1	662.417	301.292	38.2083	19.125	57.3	6	17.0174
383	1	1	12.1	39	1	1	5	1	2	150.8	40	17.6	2	1	627.95	209.2	49.75	33.95	83.7	5	15.3475
384	1	1	12	45	0	1	7	2	6	154.8	39.8	16.6	2	1	680	242	25.8438	11.25	37.1	8	15.9849
385	1	0	12.2	32	1	3	4	1	3	142.2	36.1	17.8	2	1	521.8	144.9	36.05	19.8	55.9	5	12.0425
386	1	1	12		0	1	4	4	1	148	32.1	14.7	1	3
387	1	1	11.11	32	1	3	3	1	2	155.2	69	28.6	4	3
388	1	1	12	34	1	2	3	1	4
389	1	1	12	30	1	1	3	1	10
390	1	0	12	48	0	1	4	1	2
391	1	1	12	43	1	1	2	1	6
392	1	0	12.11	48	0	1	4	2	3	169.4	65	22.7	3	1	507.917	265.667	52.3333	23.125	75.5	6	14.1507
393	1	0	12	30	0	1	3	1	10
394	1	1	11	32	1	3	2	1	2	144.6	35.8	17.1	2
395	1	1	10.11	46	1	1	2	3	1	144.5	40.6	19.4	2	1	442.25	302.25	61.0417	27.625	88.7	6	13.8861
396	1	1	10.9	56	1	1	5	1	3	140.1	29.2	14.9	2	1	517.917	293.708	52.7083	27.9583	80.7	6	14.8715
397	1	1	12	41	1	3	6	1	6
398	1	1	11	32	1	2	2	1	2	145.2	41.8	19.8	2	0
399	1	1	12	43	0	4	3	1	7
400	1	1	12		1	1	3	1	2	143.2	37.7	18.4	2	0
